# Supplementary material for: CentromereArchitect: inference and analysis of the architecture of centromeres
Source: Bioinformatics. 2021 Jul 12;37(Suppl 1):i196–204. doi: 10.1093/bioinformatics/btab265 (PMC8336445; doi:10.1093/bioinformatics/btab265)
Supplement: btab265_Supplementary_Data [file btab265_supplementary_data.zip]

Archive with 3 entries (2 files):
- btab265-suppl_data/
- btab265-suppl_data/Bzikadze.217.sup.marked.pdf
- btab265-suppl_data/Bzikadze.217.sup.pdf
